# Supplementary material for: Dexamethasone as a Modulator of Renin–Angiotensin System Receptor Expression in Prostate and Ovarian Cancer Cells Under Standard and Low-Serum Conditions
Source: Cancers (Basel). 2026 Jun 19;18(12):1998. doi: 10.3390/cancers18121998 (PMC13297035; doi:10.3390/cancers18121998)
Supplement: Supplementary file 1 [file cancers-18-01998-s001.zip]

Archive with 1 entries (1 files):
- cancers-4319036-supplementary.pdf
